# Supplementary material for: Linkage analysis using whole exome sequencing data implicates SLC17A1, SLC17A3, TATDN2 and TMEM131L in type 1 diabetes in Kuwaiti families
Source: Sci Rep. 2023 Sep 11;13:14978. doi: 10.1038/s41598-023-42255-2 (PMC10495342; doi:10.1038/s41598-023-42255-2)
Supplement: Supplementary file 5 — Supplementary Table S1. [file 41598_2023_42255_MOESM5_ESM.xlsx]

## Sheet: sheet 1
Timepoint	SNP	SNP Chr	SNP Pos	A1	A2	MAF	CpG	CpG Chr	CpG Pos	beta	t-stat	Effect Size	p-value	Trans
Adolescence	rs1165196	6	25813150	G	A	0.448	cg12310025	6	25882481	0.54993	14.2193	0.09433	3e-41	N
Adolescence	rs942379	6	25849620	A	G	0.466	cg06789340	6	26000384	0.26405	6.56991	0.02355	8.85e-11	N
Adolescence	rs942379	6	25849620	A	G	0.466	cg12310025	6	25882481	0.60893	16.2097	0.10567	1.39e-51	N
Adolescence	rs1165196	6	25813150	G	A	0.448	cg11760700	6	26033582	0.28927	7.29573	0.00264	6.91e-13	N
Adolescence	rs942379	6	25849620	A	G	0.466	cg17711541	6	26124704	0.37401	10.7442	0.01275	2.61e-25	N
Adolescence	rs1165196	6	25813150	G	A	0.448	cg06789340	6	26000384	0.23602	5.83774	0.02283	7.57e-09	N
Adolescence	rs394558	3	10302172	A	G	0.392	cg07124366	3	10361044	-0.25139	-6.99258	0.03632	5.53e-12	N
Adolescence	rs1165196	6	25813150	G	A	0.448	cg17042849	6	26104293	0.25273	6.88907	0.00415	1.11e-11	N
Adolescence	rs942379	6	25849620	A	G	0.466	cg03264133	6	25882463	0.61208	15.8069	0.0654	1.97e-49	N
Adolescence	rs1165196	6	25813150	G	A	0.448	cg00387872	6	25731330	0.39044	10.1223	0.00973	8.53e-23	N
Adolescence	rs394558	3	10302172	A	G	0.392	cg09876440	3	10325981	0.57375	16.0685	0.0787	7.95e-51	N
Adolescence	rs942379	6	25849620	A	G	0.466	cg19490609	6	25815797	0.28067	6.7617	0.03527	2.56e-11	N
Adolescence	rs942379	6	25849620	A	G	0.466	cg15691649	6	25882328	0.21809	5.41186	0.13096	8.15e-08	N
Adolescence	rs394558	3	10302172	A	G	0.392	cg18527651	3	10284280	0.20715	5.41826	0.00314	7.88e-08	N
Adolescence	rs394558	3	10302172	A	G	0.392	cg21387009	3	10280255	-0.19694	-5.51327	0.022	4.7e-08	N
Adolescence	rs394558	3	10302172	A	G	0.392	cg08489410	3	10329245	0.5413	16.1383	0.03237	3.36e-51	N
Adolescence	rs1165196	6	25813150	G	A	0.448	cg17711541	6	26124704	0.32933	9.30982	0.01117	1.1e-19	N
Adolescence	rs1165196	6	25813150	G	A	0.448	cg07061783	6	25882402	0.42639	10.9444	0.03394	3.83e-26	N
Adolescence	rs942379	6	25849620	A	G	0.466	cg07061783	6	25882402	0.48394	12.6974	0.03534	6.67e-34	N
Adolescence	rs1165196	6	25813150	G	A	0.448	cg22286382	6	25875233	0.22895	5.66334	0.00267	2.04e-08	N
Adolescence	rs942379	6	25849620	A	G	0.466	cg03517284	6	25882590	0.58996	15.3024	0.06897	8.86e-47	N
Adolescence	rs1165196	6	25813150	G	A	0.448	cg18576210	6	26033786	-0.26401	-7.47367	0.00422	1.97e-13	N
Adolescence	rs1165196	6	25813150	G	A	0.448	cg03264133	6	25882463	0.55254	13.8772	0.06134	1.49e-39	N
Adolescence	rs1165196	6	25813150	G	A	0.448	cg19490609	6	25815797	0.29587	7.14433	0.03761	1.97e-12	N
Adolescence	rs1165196	6	25813150	G	A	0.448	cg26520678	6	25992047	-0.22619	-5.39621	0.00239	8.87e-08	N
Adolescence	rs942379	6	25849620	A	G	0.466	cg18576210	6	26033786	-0.29205	-8.33635	0.00453	3.14e-16	N
Adolescence	rs942379	6	25849620	A	G	0.466	cg04271801	6	26272516	0.22023	5.56153	0.0027	3.6e-08	N
Adolescence	rs942379	6	25849620	A	G	0.466	cg18357371	6	25874590	0.35979	9.26683	0.04314	1.59e-19	N
Adolescence	rs1165196	6	25813150	G	A	0.448	cg18357371	6	25874590	0.35282	9.06229	0.04141	8.91e-19	N
Adolescence	rs394558	3	10302172	A	G	0.392	cg04011173	3	10326540	0.48537	12.2249	0.01173	9.85e-32	N
Adolescence	rs942379	6	25849620	A	G	0.466	cg00387872	6	25731330	0.39792	10.3491	0.00822	1.06e-23	N
Adolescence	rs942379	6	25849620	A	G	0.466	cg22286382	6	25875233	0.25903	6.44691	0.00353	1.93e-10	N
Adolescence	rs394558	3	10302172	A	G	0.392	cg21520537	3	10326774	0.39936	12.185	0.04833	1.49e-31	N
Adolescence	rs942379	6	25849620	A	G	0.466	cg23140839	6	25710487	-0.28294	-6.4436	0.013	1.97e-10	N
Adolescence	rs1165196	6	25813150	G	A	0.448	cg23140839	6	25710487	-0.33036	-7.58646	0.01521	8.77e-14	N
Adolescence	rs1165196	6	25813150	G	A	0.448	cg03517284	6	25882590	0.53225	13.4467	0.06495	1.87e-37	N
Adolescence	rs942379	6	25849620	A	G	0.466	cg17042849	6	26104293	0.27598	7.57011	0.00446	9.87e-14	N
Adolescence	rs394558	3	10302172	A	G	0.392	cg04535391	3	10321021	0.28618	7.87842	0.02144	1.03e-14	N
Adolescence	rs942379	6	25849620	A	G	0.466	cg26520678	6	25992047	-0.26986	-6.49126	0.00272	1.46e-10	N
Adolescence	rs942379	6	25849620	A	G	0.466	cg11760700	6	26033582	0.31907	8.10984	0.0031	1.8e-15	N
Birth	rs942379	6	25849620	A	G	0.465	cg00387872	6	25731330	0.33957	8.4695	0.01415	1.25e-16	N
Birth	rs1165196	6	25813150	G	A	0.443	cg25753631	6	25732923	0.27195	5.91783	0.01814	4.91e-09	N
Birth	rs942379	6	25849620	A	G	0.465	cg12310025	6	25882481	0.56677	14.5323	0.11368	1.86e-42	N
Birth	rs394558	3	10302172	A	G	0.39	cg08489410	3	10329245	0.33796	8.96056	0.01686	2.41e-18	N
Birth	rs942379	6	25849620	A	G	0.465	cg11760700	6	26033582	0.34952	8.84071	0.00438	6.42e-18	N
Birth	rs942379	6	25849620	A	G	0.465	cg03517284	6	25882590	0.56199	14.264	0.07032	3.97e-41	N
Birth	rs942379	6	25849620	A	G	0.465	cg26520678	6	25992047	-0.22774	-5.51827	0.00302	4.68e-08	N
Birth	rs942379	6	25849620	A	G	0.465	cg03264133	6	25882463	0.57813	14.2396	0.06604	5.23e-41	N
Birth	rs1165196	6	25813150	G	A	0.443	cg00387872	6	25731330	0.32542	8.09895	0.01081	2.17e-15	N
Birth	rs1165196	6	25813150	G	A	0.443	cg18357371	6	25874590	0.40402	9.91022	0.04424	7.19e-22	N
Birth	rs1165196	6	25813150	G	A	0.443	cg03517284	6	25882590	0.49148	12.125	0.06441	4.37e-31	N
Birth	rs1165196	6	25813150	G	A	0.443	cg17711541	6	26124704	0.29787	8.03648	0.00813	3.48e-15	N
Birth	rs1165196	6	25813150	G	A	0.443	cg03264133	6	25882463	0.50403	12.0608	0.06132	8.43e-31	N
Birth	rs394558	3	10302172	A	G	0.39	cg09876440	3	10325981	0.40602	11.1232	0.05293	9.38e-27	N
Birth	rs394558	3	10302172	A	G	0.39	cg04011173	3	10326540	0.46325	11.067	0.01544	1.61e-26	N
Birth	rs942379	6	25849620	A	G	0.465	cg17711541	6	26124704	0.33418	9.10048	0.00953	7.59e-19	N
Birth	rs1165196	6	25813150	G	A	0.443	cg12310025	6	25882481	0.48483	12.0185	0.10295	1.3e-30	N
Birth	rs394558	3	10302172	A	G	0.39	cg21520537	3	10326774	0.34514	9.6469	0.03719	7.27e-21	N
Birth	rs942379	6	25849620	A	G	0.465	cg17042849	6	26104293	0.26509	7.00408	0.00369	5.43e-12	N
Birth	rs942379	6	25849620	A	G	0.465	cg18576210	6	26033786	-0.28815	-7.91809	0.00528	8.43e-15	N
Birth	rs942379	6	25849620	A	G	0.465	cg23140839	6	25710487	-0.35897	-7.96799	0.01217	5.81e-15	N
Birth	rs1165196	6	25813150	G	A	0.443	cg11760700	6	26033582	0.31677	7.95345	0.00428	6.48e-15	N
Birth	rs942379	6	25849620	A	G	0.465	cg22286382	6	25875233	0.19799	5.69591	0.0036	1.75e-08	N
Birth	rs942379	6	25849620	A	G	0.465	cg07061783	6	25882402	0.47522	12.0471	0.04006	9.69e-31	N
Birth	rs1165196	6	25813150	G	A	0.443	cg18576210	6	26033786	-0.26136	-7.14204	0.00455	2.13e-12	N
Birth	rs1165196	6	25813150	G	A	0.443	cg17042849	6	26104293	0.22587	5.9257	0.0032	4.69e-09	N
Birth	rs1165196	6	25813150	G	A	0.443	cg23140839	6	25710487	-0.39197	-8.78492	0.01492	1.01e-17	N
Birth	rs1165196	6	25813150	G	A	0.443	cg07061783	6	25882402	0.44157	11.0715	0.03806	1.54e-26	N
Birth	rs942379	6	25849620	A	G	0.465	cg25753631	6	25732923	0.28095	6.11353	0.01775	1.55e-09	N
Birth	rs942379	6	25849620	A	G	0.465	cg18357371	6	25874590	0.44508	11.05	0.04825	1.9e-26	N
Childhood	rs394558	3	10302172	A	G	0.396	cg07124366	3	10361044	-0.27243	-8.24279	0.03516	6.52e-16	N
Childhood	rs394558	3	10302172	A	G	0.396	cg17978425	3	10289658	-0.29595	-7.19409	0.01866	1.4e-12	N
Childhood	rs1165196	6	25813150	G	A	0.449	cg19490609	6	25815797	0.27482	6.89299	0.02779	1.08e-11	N
Childhood	rs1165196	6	25813150	G	A	0.449	cg17711541	6	26124704	0.32348	10.1244	0.01037	8.45e-23	N
Childhood	rs394558	3	10302172	A	G	0.396	cg09876440	3	10325981	0.57946	16.2715	0.07208	6.81e-52	N
Childhood	rs942379	6	25849620	A	G	0.468	cg19490609	6	25815797	0.25122	6.26982	0.02521	5.8e-10	N
Childhood	rs942379	6	25849620	A	G	0.468	cg26520678	6	25992047	-0.27297	-6.81681	0.00267	1.79e-11	N
Childhood	rs1165196	6	25813150	G	A	0.449	cg12310025	6	25882481	0.52268	13.4308	0.09113	2.3e-37	N
Childhood	rs1165196	6	25813150	G	A	0.449	cg11760700	6	26033582	0.26546	7.15227	0.00363	1.87e-12	N
Childhood	rs942379	6	25849620	A	G	0.468	cg17711541	6	26124704	0.34386	10.846	0.01157	9.98e-26	N
Childhood	rs1165196	6	25813150	G	A	0.449	cg23140839	6	25710487	-0.40552	-9.70625	0.01547	3.58e-21	N
Childhood	rs1165196	6	25813150	G	A	0.449	cg18357371	6	25874590	0.3078	8.16175	0.02696	1.22e-15	N
Childhood	rs1165196	6	25813150	G	A	0.449	cg15691649	6	25882328	0.27627	7.14672	0.10335	1.94e-12	N
Childhood	rs394558	3	10302172	A	G	0.396	cg04011173	3	10326540	0.52715	13.927	0.01462	8.75e-40	N
Childhood	rs1165196	6	25813150	G	A	0.449	cg00387872	6	25731330	0.38915	10.8325	0.00707	1.14e-25	N
Childhood	rs942379	6	25849620	A	G	0.468	cg12588279	6	26043732	-0.18916	-5.41273	0.00208	8.12e-08	N
Childhood	rs394558	3	10302172	A	G	0.396	cg08489410	3	10329245	0.54035	16.1979	0.02931	1.69e-51	N
Childhood	rs394558	3	10302172	A	G	0.396	cg04535391	3	10321021	0.20929	5.88225	0.01231	5.86e-09	N
Childhood	rs942379	6	25849620	A	G	0.468	cg15691649	6	25882328	0.30125	7.83605	0.12602	1.42e-14	N
Childhood	rs1165196	6	25813150	G	A	0.449	cg22286382	6	25875233	0.26102	6.87751	0.00432	1.2e-11	N
Childhood	rs942379	6	25849620	A	G	0.468	cg18576210	6	26033786	-0.32428	-9.05951	0.00751	9.18e-19	N
Childhood	rs1165196	6	25813150	G	A	0.449	cg18576210	6	26033786	-0.30372	-8.43694	0.00628	1.43e-16	N
Childhood	rs942379	6	25849620	A	G	0.468	cg23140839	6	25710487	-0.38967	-9.28365	0.01534	1.39e-19	N
Childhood	rs942379	6	25849620	A	G	0.468	cg07061783	6	25882402	0.44212	12.7542	0.03002	3.71e-34	N
Childhood	rs1165196	6	25813150	G	A	0.449	cg07061783	6	25882402	0.40734	11.585	0.02726	7.05e-29	N
Childhood	rs942379	6	25849620	A	G	0.468	cg18357371	6	25874590	0.32794	8.74014	0.02829	1.27e-17	N
Childhood	rs1165196	6	25813150	G	A	0.449	cg06789340	6	26000384	0.27216	7.42408	0.00926	2.81e-13	N
Childhood	rs1165196	6	25813150	G	A	0.449	cg26520678	6	25992047	-0.24984	-6.21308	0.0021	8.2e-10	N
Childhood	rs942379	6	25849620	A	G	0.468	cg00387872	6	25731330	0.39726	11.0875	0.0085	9.68e-27	N
Childhood	rs394558	3	10302172	A	G	0.396	cg18527651	3	10284280	0.23259	6.30865	0.00339	4.57e-10	N
Childhood	rs1165196	6	25813150	G	A	0.449	cg03517284	6	25882590	0.54137	13.9665	0.0688	5.59e-40	N
Childhood	rs942379	6	25849620	A	G	0.468	cg03517284	6	25882590	0.59378	15.6905	0.07089	8.53e-49	N
Childhood	rs394558	3	10302172	A	G	0.396	cg21520537	3	10326774	0.4394	14.5149	0.04587	1.02e-42	N
Childhood	rs942379	6	25849620	A	G	0.468	cg17042849	6	26104293	0.25201	7.07032	0.00446	3.28e-12	N
Childhood	rs942379	6	25849620	A	G	0.468	cg03264133	6	25882463	0.58774	15.5255	0.06882	6.3e-48	N
Childhood	rs942379	6	25849620	A	G	0.468	cg11760700	6	26033582	0.29101	7.88726	0.00371	9.69e-15	N
Childhood	rs942379	6	25849620	A	G	0.468	cg22286382	6	25875233	0.28593	7.57476	0.00432	9.58e-14	N
Childhood	rs394558	3	10302172	A	G	0.396	cg10346111	3	10326661	0.24754	6.06937	0.01496	1.95e-09	N
Childhood	rs942379	6	25849620	A	G	0.468	cg12310025	6	25882481	0.58001	15.2868	0.10083	1.11e-46	N
Childhood	rs942379	6	25849620	A	G	0.468	cg06789340	6	26000384	0.2875	7.87024	0.01192	1.1e-14	N
Childhood	rs1165196	6	25813150	G	A	0.449	cg17042849	6	26104293	0.22186	6.18468	0.00369	9.75e-10	N
Childhood	rs1165196	6	25813150	G	A	0.449	cg03264133	6	25882463	0.52867	13.5993	0.06555	3.51e-38	N
Middle Age	rs1165196	6	25813150	G	A	0.44	cg00387872	6	25731330	0.32466	7.9241	0.00591	8.45e-15	N
Middle Age	rs1165196	6	25813150	G	A	0.44	cg18576210	6	26033786	-0.28577	-8.05725	0.00549	3.12e-15	N
Middle Age	rs1165196	6	25813150	G	A	0.44	cg07061783	6	25882402	0.39441	9.89934	0.03266	8.81e-22	N
Middle Age	rs1165196	6	25813150	G	A	0.44	cg12310025	6	25882481	0.48685	11.9041	0.10044	5.09e-30	N
Middle Age	rs1165196	6	25813150	G	A	0.44	cg17042849	6	26104293	0.27403	7.33977	0.00376	5.65e-13	N
Middle Age	rs1165196	6	25813150	G	A	0.44	cg03264133	6	25882463	0.49988	11.8032	0.08073	1.4e-29	N
Middle Age	rs942379	6	25849620	A	G	0.46	cg04800585	6	26043546	-0.22255	-5.46778	0.00333	6.24e-08	N
Middle Age	rs942379	6	25849620	A	G	0.46	cg18357371	6	25874590	0.3672	9.4527	0.03622	4.25e-20	N
Middle Age	rs1165196	6	25813150	G	A	0.44	cg11760700	6	26033582	0.30216	7.50595	0.00392	1.76e-13	N
Middle Age	rs942379	6	25849620	A	G	0.46	cg22286382	6	25875233	0.21949	6.1571	0.00264	1.21e-09	N
Middle Age	rs1165196	6	25813150	G	A	0.44	cg15691649	6	25882328	0.25913	6.16925	0.1057	1.13e-09	N
Middle Age	rs942379	6	25849620	A	G	0.46	cg06789340	6	26000384	0.26415	7.07988	0.02509	3.36e-12	N
Middle Age	rs394558	3	10302172	A	G	0.392	cg08489410	3	10329245	0.63564	17.2984	0.03932	1.47e-56	N
Middle Age	rs942379	6	25849620	A	G	0.46	cg23140839	6	25710487	-0.34706	-7.67788	0.01291	5.12e-14	N
Middle Age	rs942379	6	25849620	A	G	0.46	cg00387872	6	25731330	0.34969	8.78052	0.00828	1.12e-17	N
Middle Age	rs394558	3	10302172	A	G	0.392	cg21520537	3	10326774	0.48137	14.3105	0.05353	3.46e-41	N
Middle Age	rs942379	6	25849620	A	G	0.46	cg15691649	6	25882328	0.27579	6.72626	0.11552	3.48e-11	N
Middle Age	rs394558	3	10302172	A	G	0.392	cg04011173	3	10326540	0.39548	9.60799	0.00756	1.12e-20	N
Middle Age	rs1165196	6	25813150	G	A	0.44	cg17711541	6	26124704	0.30995	8.44377	0.01464	1.62e-16	N
Middle Age	rs942379	6	25849620	A	G	0.46	cg07061783	6	25882402	0.44134	11.5284	0.03617	2.14e-28	N
Middle Age	rs942379	6	25849620	A	G	0.46	cg18576210	6	26033786	-0.31302	-9.09886	0.00676	8.31e-19	N
Middle Age	rs942379	6	25849620	A	G	0.46	cg17042849	6	26104293	0.29872	8.22953	0.00537	8.46e-16	N
Middle Age	rs394558	3	10302172	A	G	0.392	cg09876440	3	10325981	0.63112	16.4042	0.08409	8.19e-52	N
Middle Age	rs1165196	6	25813150	G	A	0.44	cg18357371	6	25874590	0.34852	8.72826	0.03457	1.7e-17	N
Middle Age	rs942379	6	25849620	A	G	0.46	cg11760700	6	26033582	0.32093	8.18355	0.00422	1.2e-15	N
Middle Age	rs1165196	6	25813150	G	A	0.44	cg03517284	6	25882590	0.49615	12.2309	0.06828	1.85e-31	N
Middle Age	rs1165196	6	25813150	G	A	0.44	cg23140839	6	25710487	-0.37655	-8.21273	0.0142	9.62e-16	N
Middle Age	rs942379	6	25849620	A	G	0.46	cg03517284	6	25882590	0.54841	14.1786	0.07208	1.52e-40	N
Middle Age	rs942379	6	25849620	A	G	0.46	cg12310025	6	25882481	0.54873	14.1225	0.10849	2.85e-40	N
Middle Age	rs942379	6	25849620	A	G	0.46	cg04271801	6	26272516	0.246	5.89003	0.00482	5.86e-09	N
Middle Age	rs1165196	6	25813150	G	A	0.44	cg06789340	6	26000384	0.25518	6.68404	0.02418	4.58e-11	N
Middle Age	rs942379	6	25849620	A	G	0.46	cg03264133	6	25882463	0.55999	13.8874	0.09162	3.9e-39	N
Middle Age	rs394558	3	10302172	A	G	0.392	cg04535391	3	10321021	0.24576	6.31843	0.01356	4.56e-10	N
Middle Age	rs942379	6	25849620	A	G	0.46	cg17711541	6	26124704	0.33623	9.44254	0.0162	4.63e-20	N
Pregnancy	rs942379	6	25849620	A	G	0.458	cg22286382	6	25875233	0.31651	7.80915	0.00344	1.91e-14	N
Pregnancy	rs1165196	6	25813150	G	A	0.44	cg19490609	6	25815797	0.28017	6.47881	0.02693	1.66e-10	N
Pregnancy	rs1165196	6	25813150	G	A	0.44	cg03264133	6	25882463	0.55237	12.8674	0.08652	1.99e-34	N
Pregnancy	rs1165196	6	25813150	G	A	0.44	cg11760700	6	26033582	0.3121	7.88215	0.00306	1.11e-14	N
Pregnancy	rs1165196	6	25813150	G	A	0.44	cg18357371	6	25874590	0.4928	11.7206	0.06057	2.75e-29	N
Pregnancy	rs1165196	6	25813150	G	A	0.44	cg25753631	6	25732923	0.2695	6.09525	0.0163	1.73e-09	N
Pregnancy	rs394558	3	10302172	A	G	0.39	cg18527651	3	10284280	0.24506	5.78671	0.00349	1.05e-08	N
Pregnancy	rs942379	6	25849620	A	G	0.458	cg15691649	6	25882328	0.34808	8.20666	0.16503	9.68e-16	N
Pregnancy	rs394558	3	10302172	A	G	0.39	cg09876440	3	10325981	0.66378	16.9968	0.08654	3.55e-55	N
Pregnancy	rs1165196	6	25813150	G	A	0.44	cg26028573	6	26043587	-0.21971	-5.47874	0.01126	5.82e-08	N
Pregnancy	rs942379	6	25849620	A	G	0.458	cg18576210	6	26033786	-0.29661	-8.34448	0.00736	3.35e-16	N
Pregnancy	rs942379	6	25849620	A	G	0.458	cg26520678	6	25992047	-0.34129	-8.34247	0.00456	3.4e-16	N
Pregnancy	rs1165196	6	25813150	G	A	0.44	cg17042849	6	26104293	0.26382	6.78947	0.00457	2.26e-11	N
Pregnancy	rs1165196	6	25813150	G	A	0.44	cg03517284	6	25882590	0.52133	12.6633	0.06673	1.72e-33	N
Pregnancy	rs1165196	6	25813150	G	A	0.44	cg22286382	6	25875233	0.29913	7.1627	0.00321	1.87e-12	N
Pregnancy	rs942379	6	25849620	A	G	0.458	cg00387872	6	25731330	0.4159	10.9495	0.01358	5.16e-26	N
Pregnancy	rs942379	6	25849620	A	G	0.458	cg26028573	6	26043587	-0.21422	-5.47153	0.01126	6.06e-08	N
Pregnancy	rs942379	6	25849620	A	G	0.458	cg18357371	6	25874590	0.51111	12.5987	0.06167	3.4e-33	N
Pregnancy	rs942379	6	25849620	A	G	0.458	cg07061783	6	25882402	0.47397	12.5444	0.03859	5.99e-33	N
Pregnancy	rs394558	3	10302172	A	G	0.39	cg21520537	3	10326774	0.45945	13.0345	0.05603	3.34e-35	N
Pregnancy	rs1165196	6	25813150	G	A	0.44	cg07061783	6	25882402	0.44919	11.4378	0.03537	4.55e-28	N
Pregnancy	rs1165196	6	25813150	G	A	0.44	cg12310025	6	25882481	0.56301	13.3221	0.10716	1.5e-36	N
Pregnancy	rs1165196	6	25813150	G	A	0.44	cg00387872	6	25731330	0.41315	10.5697	0.01178	1.84e-24	N
Pregnancy	rs942379	6	25849620	A	G	0.458	cg04800585	6	26043546	-0.23122	-5.58896	0.00231	3.18e-08	N
Pregnancy	rs1165196	6	25813150	G	A	0.44	cg26520678	6	25992047	-0.32326	-7.66375	0.00397	5.5e-14	N
Pregnancy	rs942379	6	25849620	A	G	0.458	cg12310025	6	25882481	0.60909	15.1709	0.1115	1.27e-45	N
Pregnancy	rs1165196	6	25813150	G	A	0.44	cg17711541	6	26124704	0.38405	10.5393	0.01471	2.45e-24	N
Pregnancy	rs942379	6	25849620	A	G	0.458	cg19490609	6	25815797	0.24307	5.72449	0.02368	1.49e-08	N
Pregnancy	rs394558	3	10302172	A	G	0.39	cg04535391	3	10321021	0.21727	5.48066	0.01555	5.76e-08	N
Pregnancy	rs942379	6	25849620	A	G	0.458	cg03264133	6	25882463	0.58966	14.379	0.08922	1.18e-41	N
Pregnancy	rs942379	6	25849620	A	G	0.458	cg11760700	6	26033582	0.33561	8.7585	0.00334	1.27e-17	N
Pregnancy	rs1165196	6	25813150	G	A	0.44	cg23140839	6	25710487	-0.31714	-7.25083	0.01273	1.02e-12	N
Pregnancy	rs942379	6	25849620	A	G	0.458	cg17042849	6	26104293	0.2807	7.4419	0.00509	2.68e-13	N
Pregnancy	rs942379	6	25849620	A	G	0.458	cg03517284	6	25882590	0.56057	14.2711	0.06743	4.01e-41	N
Pregnancy	rs394558	3	10302172	A	G	0.39	cg04011173	3	10326540	0.40234	8.77759	0.00592	1.09e-17	N
Pregnancy	rs942379	6	25849620	A	G	0.458	cg25753631	6	25732923	0.25192	5.82452	0.01556	8.45e-09	N
Pregnancy	rs1165196	6	25813150	G	A	0.44	cg15691649	6	25882328	0.32519	7.43007	0.1568	2.92e-13	N
Pregnancy	rs1165196	6	25813150	G	A	0.44	cg06789340	6	26000384	0.25138	6.61589	0.02166	6.96e-11	N
Pregnancy	rs942379	6	25849620	A	G	0.458	cg06789340	6	26000384	0.24092	6.48808	0.02288	1.56e-10	N
Pregnancy	rs942379	6	25849620	A	G	0.458	cg17711541	6	26124704	0.40401	11.4924	0.01497	2.66e-28	N
Pregnancy	rs1165196	6	25813150	G	A	0.44	cg18576210	6	26033786	-0.27237	-7.41445	0.00697	3.26e-13	N
Pregnancy	rs942379	6	25849620	A	G	0.458	cg23140839	6	25710487	-0.27859	-6.48186	0.01113	1.63e-10	N
Pregnancy	rs394558	3	10302172	A	G	0.39	cg08489410	3	10329245	0.6701	18.1428	0.04385	2.04e-61	N
Pregnancy	rs394558	3	10302172	A	G	0.39	cg21387009	3	10280255	-0.2523	-5.8866	0.0278	5.91e-09	N
Adolescence	rs56027330	6	25850845	T	C	0.108	cg12310025	6	25882481	-0.41737	-6.22896	0.04837	7.44e-10	N
Adolescence	rs56027330	6	25850845	T	C	0.108	cg03264133	6	25882463	-0.41081	-5.97243	0.03481	3.46e-09	N
Adolescence	rs56027330	6	25850845	T	C	0.108	cg03517284	6	25882590	-0.38175	-5.60112	0.03319	2.89e-08	N
Birth	rs56027330	6	25850845	T	C	0.103	cg03264133	6	25882463	-0.41732	-5.85343	0.02923	7.13e-09	N
Birth	rs56027330	6	25850845	T	C	0.103	cg12310025	6	25882481	-0.38881	-5.64422	0.0488	2.33e-08	N
Childhood	rs56027330	6	25850845	T	C	0.108	cg03517284	6	25882590	-0.3961	-5.9134	0.03184	4.89e-09	N
Childhood	rs56027330	6	25850845	T	C	0.108	cg03264133	6	25882463	-0.39627	-5.92873	0.06739	4.47e-09	N
Childhood	rs56027330	6	25850845	T	C	0.108	cg12310025	6	25882481	-0.38841	-5.81332	0.08229	8.72e-09	N
Childhood	rs56027330	6	25850845	T	C	0.108	cg23140839	6	25710487	0.39798	5.80026	0.01417	9.4e-09	N
Middle Age	rs56027330	6	25850845	T	C	0.115	cg03264133	6	25882463	-0.39211	-5.56027	0.06683	3.76e-08	N
Middle Age	rs56027330	6	25850845	T	C	0.115	cg12310025	6	25882481	-0.39215	-5.75919	0.1008	1.24e-08	N
Middle Age	rs56027330	6	25850845	T	C	0.115	cg03517284	6	25882590	-0.36749	-5.40303	0.05721	8.84e-08	N
Pregnancy	rs56027330	6	25850845	T	C	0.116	cg07061783	6	25882402	-0.35695	-5.57077	0.01637	3.52e-08	N
Pregnancy	rs56027330	6	25850845	T	C	0.116	cg12310025	6	25882481	-0.38702	-5.46769	0.06116	6.18e-08	N
Pregnancy	rs56027330	6	25850845	T	C	0.116	cg03517284	6	25882590	-0.41453	-6.09504	0.03294	1.74e-09	N
